# Supplementary material for: Gene Expression Profile of Uterine Leiomyoma from Women Exposed to Different Air Pollution Levels in Metropolitan Cities of Sao Paulo, Brazil
Source: Int J Mol Sci. 2023 Jan 26;24(3):2431. doi: 10.3390/ijms24032431 (PMC9917088; doi:10.3390/ijms24032431)
Supplement: Supplementary file 1 [file ijms-24-02431-s001.zip]

Archive with 1 entries (1 files):
- ijms-2118746-supplementary.pdf
